# Supplementary material for: Aberrant activation of hippocampal astrocytes causes neuroinflammation and cognitive decline in mice
Source: PLoS Biol. 2024 Jul 11;22(7):e3002687. doi: 10.1371/journal.pbio.3002687 (PMC11239238; doi:10.1371/journal.pbio.3002687)
Supplement: S1 Data — (XLSX) [file pbio.3002687.s025.xlsx]

## Sheet: Fig 1
Fig. 1B	n=10
	GFAP+ astrocyte/mm2 (%)	Co-localized with eYFP	Not-co-localized with eYFP		GFAP+ astrocyte/mm2 (%)	Co-localized with ChR2-eYFP	Not-co-localized with ChR2-eYFP
	#1	49.0975	37.5451		#1	51.3113	51.3113
	#2	57.7617	50.5415		#2	45.61	45.61
	#3	51.2635	53.4296		#3	56.4424	40.4789
	#4	51.9856	63.5379		#4	62.7138	28.5063
	#5	57.7617	21.6606		#5	37.0582	65.5644
	#6	64.9819	57.7617		#6	42.7594	59.8632
	#7	55.5957	34.657		#7	44.4698	69.5553
	#8	44.7653	47.6534		#8	48.4607	51.3113
	#9	41.8773	66.426		#9	37.0582	65.5644
	#10	36.1011	55.5957		#10	68.4151	27.9361
	NeuN+ neuron/mm2 (%)	Co-localized with eYFP	Not-co-localized with eYFP		NeuN+ neuron/mm2 (%)	Co-localized with ChR2-eYFP	Not-co-localized with ChR2-eYFP
	#1	0	100		#1	0	100
	#2	0	100		#2	0	100
	#3	0	100		#3	0	100
	#4	0	100		#4	0	100
	#5	0	100		#5	0	100
	#6	0	100		#6	0	100
	#7	0	100		#7	0	100
	#8	0	100		#8	0	100
	#9	0	100		#9	0	100
	#10	0	100		#10	0	100
Fig. 1C	n=10
		No infection										eYFP										ChR2-eYFP
	Alternation (%)	#1	#2	#3	#4	#5	#6	#7	#8	#9	#10	#1	#2	#3	#4	#5	#6	#7	#8	#9	#10	#1	#2	#3	#4	#5	#6	#7	#8	#9	#10
	Baseline	58	52	60	64	70	68	51	52	59	70	64	70	54	52	61	67	80	57	56	64	58	54	59	64	71	58	70	61	58	57
	Day 1	58	52	56	59	64	70	68	52	54	61	52	57	67	48	57	66	56	65	70	68	48	72	65	58	54	57	55	61	67	65
	Day 2	52	58	59	70	68	61	58	51	55	59	64	67	51	52	58	50	62	71	68	61	65	58	60	55	48	50	64	54	56	59
	Day 3	68	50	48	68	56	64	51	62	61	67	59	64	62	64	51	58	59	64	64	57	54	54	56	52	56	48	46	51	58	42
		No infection										eYFP										ChR2-eYFP
	Total number of entries	#1	#2	#3	#4	#5	#6	#7	#8	#9	#10	#1	#2	#3	#4	#5	#6	#7	#8	#9	#10	#1	#2	#3	#4	#5	#6	#7	#8	#9	#10
	Baseline	16	18	17	17	15	14	16	18	17	20	16	21	25	18	17	19	24	16	14	17	14	16	18	20	22	24	15	16	17	13
	Day 1	16	17	18	20	16	20	21	25	17	14	15	17	21	23	14	15	18	19	14	11	16	18	25	24	10	17	18	15	17	19
	Day 2	18	14	20	21	24	15	17	14	16	12	15	16	20	22	17	16	14	18	15	15	15	21	16	18	17	11	15	18	20	12
	Day 3	18	19	21	14	11	12	18	19	20	21	18	18	17	16	20	18	14	16	19	22	16	18	17	17	15	15	18	20	20	18
Fig. 1D	n=6
		No infection						eYFP						ChR2-eYFP
	Latency to enter (sec)	#1	#2	#3	#4	#5	#6	#1	#2	#3	#4	#5	#6	#1	#2	#3	#4	#5	#6
	Day 1	152	158	170	162	158	160	164	154	182	160	130	158	172	180	160	132	144	157.6
	Day 2	90	80	75	64	69	75.6	90	80	75	64	69	75.6	110	50	68	72	84	76.8
	Day 3	60	48	58	62	77	61	80	62	49	48	54	58.6	72	85	90	84	77	81.6
		No infection						eYFP						ChR2-eYFP
	Latency to find (sec)	#1	#2	#3	#4	#5	#6	#1	#2	#3	#4	#5	#6	#1	#2	#3	#4	#5	#6
	Retention test (Day 4)	40	25	48	35	32	36	35	44	54	34	28	39	62	64	64	66	72	65.6
Fig. 1E	n=10
		No infection										eYFP										ChR2-eYFP
	Latency to enter dark compartment (sec)	#1	#2	#3	#4	#5	#6	#7	#8	#9	#10	#1	#2	#3	#4	#5	#6	#7	#8	#9	#10	#1	#2	#3	#4	#5	#6	#7	#8	#9	#10
	Training (Day 3)	46	51	35	38	42	48	31	24	29	40	42	16	37	82	60	62	61	40	34	32	50	54	32	17	29	24	38	46	52	58
	Test (Day 4)	172	180	142	155	138	170	182	168	177	142	142	172	174	169	152	157	162	164	180	167	120	132	144	135	142	101	110	132	144	121

## Sheet: Fig 2
Fig 2A	n=13
	Relative fEPSP slope	eYFP													ChR2-eYFP
	Time (min)	#1	#2	#3	#4	#5	#6	#7	#8	#9	#10	#11	#12	#13	#1	#2	#3	#4	#5	#6	#7	#8	#9	#10	#11	#12	#13
	1	0.986484	0.987133	0.978467	0.982893	0.978084	1.03369	0.904034	0.958697	1.00952	0.989686	0.931027	0.981371	0.989678	1.03261	1.00538	0.985925	0.959555	1.06782	0.980093	0.974103	1.05997	1.00693	1.02345	0.958424	1.08374	0.907746
	2	0.954362	1.02346	1.05655	1.08529	1.04344	0.95926	0.923492	0.938738	0.995887	0.947488	0.961047	0.9304	0.972384	1.01992	1.03062	1.01575	0.964745	1.04368	0.978139	1.05414	1.03141	1.07001	1.004	1.01512	1.04714	0.927017
	3	1.02374	1.04539	1.00328	0.987991	1.07323	0.928468	0.897965	0.943728	1.01267	0.934096	0.926998	0.918416	0.970241	0.993029	1.01494	1.04843	0.941301	1.04304	0.997098	1.00817	1.02743	1.00566	0.985259	0.95189	1.03834	0.937735
	4	0.962496	1.07489	1.02629	0.992898	1.10183	0.943203	0.925287	1.01749	0.998215	0.967223	0.922232	0.935979	0.970329	1.02062	1.01086	0.956746	0.919164	1.06526	0.981644	1.01318	0.980222	1.04202	0.951852	0.985257	1.06703	0.926187
	5	0.949126	1.08518	0.959571	0.918807	1.07081	0.947527	0.922195	0.986445	0.996159	0.955891	0.935837	0.923578	0.956633	1.0798	0.964753	0.996831	0.946804	1.07327	1.01268	1.05011	1.00124	1.03856	0.989495	0.999281	1.00196	0.902723
	6	0.991465	1.01747	0.986325	0.998757	1.15144	0.980935	0.970345	0.956886	1.00422	0.979479	0.912268	0.926757	0.972057	1.00315	0.975847	0.994418	0.951379	1.04838	0.981905	0.939799	1.04965	0.888937	1.00567	0.914899	1.08259	0.956975
	7	1.04305	1.05069	0.989707	0.979536	1.07277	0.941302	1.01067	0.994391	0.987947	0.989253	0.92075	0.942888	0.956729	1.0546	0.995662	0.992119	0.975716	1.04164	0.971216	1.00321	1.06106	0.960981	1.02641	0.944648	1.04368	0.923175
	8	0.928534	1.0522	0.964208	0.973575	1.08681	1.00756	0.974238	0.961462	0.976844	1.01005	0.93257	0.966381	0.964619	1.0433	0.990456	0.98162	0.968279	1.09969	0.987463	1.01443	1.03799	0.992593	0.998142	0.940041	1.0068	0.973442
	9	0.973706	0.960494	1.02201	0.955854	1.0012	0.953039	0.976197	0.964904	1.01285	1.00815	0.918362	0.946343	0.988818	1.09906	0.991979	1.01496	0.979608	0.990432	0.981205	1.01064	1.05752	0.948876	1.01308	0.971243	1.05074	0.938508
	10	1.03777	1.05296	0.969913	1.05602	1.09585	0.935344	0.976435	0.991512	1.02086	0.984475	0.903575	0.993646	0.969522	1.0455	0.943198	1.01242	0.949825	1.08558	0.944447	1.01969	1.04626	1.00779	0.997328	0.987577	1.0465	0.952211
	11	0.975887	0.989539	0.984885	0.982555	1.02084	1.00883	1.00966	0.949093	0.994253	0.994217	0.955529	0.975331	0.989559	1.04441	0.965204	0.990455	0.930894	0.993487	1.03308	1.00891	0.993452	1.0136	0.990651	0.984024	1.05698	0.905953
	12	1.08109	0.997074	1.03576	0.97064	1.0131	0.966138	0.98605	0.997467	1.00392	1.04001	0.955697	0.945244	0.996219	1.10623	0.954061	1.03143	0.974408	1.02516	0.983032	1.01452	1.01287	0.939882	1.0045	0.945124	1.03574	0.98146
	13	1.03176	1.02893	0.983666	1.02476	1.0065	0.960242	0.965896	0.94683	0.990749	1.06923	0.935119	0.981501	1.06338	1.09075	0.957153	1.01562	0.951882	1.01875	1.03403	0.982341	0.958433	0.991486	1.0099	0.957237	1.03835	0.973614
	14	1.04982	0.987062	1.00057	1.06108	1.01375	0.915471	0.933767	0.992389	0.987662	1.02327	0.937551	0.982366	0.994001	1.04016	0.951163	0.998134	1.01684	1.03852	1.0512	0.983809	0.966414	0.940097	1.01265	0.942039	1.02961	0.941039
	15	0.978052	1.06246	1.04327	0.943557	1.03452	0.971942	0.927155	0.982452	1.01576	1.06093	0.953305	1.03347	1.02147	1.05841	0.963434	1.02031	0.991159	1.08238	0.99477	1.01783	1.04671	0.961772	1.0154	0.930453	1.0137	0.922014
	16	0.960911	1.02119	1.00886	1.04574	1.02274	0.948174	0.956527	0.978535	0.96464	1.06157	0.967498	1.00205	1.0231	1.11655	1.00593	1.0207	1.00397	1.00735	0.980393	1.0104	1.04133	0.949357	0.99699	0.936503	1.05498	0.958359
	17	1.05809	1.06663	1.01118	1.07267	0.886657	0.940887	0.973256	0.971357	0.96256	1.03201	0.92271	0.967354	0.991864	1.10436	0.991966	1.06318	1.02073	1.02074	0.999821	0.996956	1.08044	0.921738	1.02933	0.942933	1.02902	0.948262
	18	1.0207	1.04705	1.03175	1.02057	0.968808	0.969049	0.951478	0.972889	0.983682	1.03641	0.924671	1.03787	1.02249	1.05808	0.951775	1.00767	0.993303	1.01792	0.976741	0.980678	0.947117	0.933244	1.02674	0.938236	0.988835	0.993267
	19	1.01809	1.06006	1.0436	1.08343	0.982942	0.976681	0.923195	0.957908	0.954585	1.00181	0.955155	0.944736	0.994488	1.0533	1.00752	1.0022	0.989283	1.03976	0.98526	1.05149	1.03992	0.964334	1.00053	0.964328	1.03824	0.92852
	20	1.01856	1.01509	1.03292	1.09779	1.06604	0.968116	1.00627	1.02178	0.993239	1.01877	0.948154	0.994868	1.00221	1.03483	0.982421	1.02904	0.970741	1.00341	0.995767	1.01029	1.02459	0.920867	0.992816	0.927064	1.01032	0.93374
	21	0.998172	0.950446	1.0177	0.990244	1.03655	0.978282	0.984247	1.01917	0.988884	1.04267	0.929855	1.01697	1.03442	0.989853	0.976126	1.00985	1.013	1.01909	1.02593	1.01015	0.983904	0.999509	1.01661	0.966758	1.07368	0.987095
	22	1.03554	0.98913	1.00128	0.959309	1.09315	1.00217	0.962416	0.971276	0.998265	1.03414	0.958233	0.978404	1.01359	1.0533	0.974212	0.972154	0.924047	0.996723	1.02342	0.999382	1.00127	1.01447	1.01144	0.996684	1.05251	0.991653
	23	1.01819	0.9961	0.995457	0.950414	1.02597	1.0236	1.00947	0.958316	0.970972	1.02804	0.962781	1.01204	0.996722	1.0163	0.994764	0.97386	1.01487	1.05732	0.984461	0.981811	1.01599	1.02617	0.991096	0.98535	0.968829	0.980005
	24	1.01867	1.05513	1.00091	0.953312	0.990515	0.97176	0.982329	0.986465	1.0086	1.02786	0.950059	1.03483	1.01627	0.996388	0.995771	0.969494	0.9773	1.02964	1.00488	1.02825	1.03895	0.982249	0.996037	0.969603	0.961048	0.945137
	25	1.01399	1.01293	0.992662	0.981037	1.02717	0.984535	0.978385	0.974331	0.974994	1.02859	0.992721	0.979811	1.03371	0.96077	0.988098	0.991092	0.978608	1.00199	0.977986	1.00086	1.01551	0.935142	1.02164	0.944059	0.983646	1.0126
	26	0.991747	0.966247	1.00813	0.992644	1.02638	0.973549	1.00885	1.00627	0.977236	1.03862	0.996227	0.97598	1.03217	0.974121	1.04594	0.979157	0.986897	1.03935	0.984591	0.998962	1.07348	1.03696	0.994466	0.988419	1.0159	0.953901
	27	0.989691	1.00132	0.965733	0.991638	0.981329	1.02274	1.00484	0.956087	1.00004	1.01949	0.966231	0.993835	0.986493	0.967932	1.01089	0.954752	0.971623	1.02851	1.00473	0.979832	0.946399	1.03949	0.980922	1.01082	0.960569	1.00951
	28	1.02733	0.973569	0.999436	1.02466	1.00946	1.022	0.998617	0.945726	0.963609	1.02624	0.918012	1.00556	1.01622	1.03791	1.00937	1.01572	1.00064	1.0163	1.00006	1.00506	0.95181	1.03954	0.978058	0.992191	1.03916	1.03171
	29	0.966066	1.03192	1.01194	1.01846	1.0206	1.03402	1.00555	0.99881	1.01514	0.981318	0.976383	1.01059	1.01369	0.987019	0.936607	1.01154	1.04302	1.00326	0.985097	1.01776	0.980547	0.914753	1.00631	0.951757	1.03969	0.984309
	30	1.02514	1.02692	1.01477	0.972595	0.962236	1.0301	0.982131	0.999998	1	0.999999	1	0.999999	0.999998	1.03303	0.997192	1.03883	0.997944	1.03082	1.02551	0.998392	1	0.999996	1	0.999999	1	0.999997
	31	2.42314	1.99495	2.08776	2.2698	2.55918	2.12711	2.77191	3.57816	2.69863	1.82148	2.30511	2.70131	2.60763	1.80039	2.34611	1.86586	1.42391	2.39184	1.46341	1.45108	1.85765	1.37389	1.74163	1.98511	1.69567	2.07947
	32	2.477	1.90004	2.02107	2.47864	2.2962	2.23611	2.66438	2.56002	1.9495	1.37295	1.90613	2.52757	2.18983	1.63645	2.17643	1.92277	1.64867	2.62251	1.6029	1.54101	1.50055	1.2066	1.39209	1.46932	1.35938	1.62591
	33	2.02691	1.71691	1.75118	1.7509	1.93163	1.8392	1.93798	2.1477	1.73972	1.23496	1.80937	2.06951	2.03598	1.44146	1.79795	1.74513	1.41936	2.0684	1.44661	1.44123	1.4514	1.1462	1.39996	1.39385	1.32873	1.60253
	34	1.92808	1.49957	1.6281	1.6268	1.76408	1.76794	1.66189	2.05644	1.67443	1.19358	1.73459	1.80207	1.96807	1.33621	1.59482	1.59454	1.28528	1.9961	1.36429	1.40354	1.47725	1.16187	1.38476	1.37685	1.26201	1.53055
	35	2.02499	1.47834	1.65312	1.60351	1.70088	1.68627	1.62396	2.05469	1.58354	1.19267	1.69402	1.72426	1.93673	1.27897	1.50024	1.54823	1.2796	1.87828	1.28027	1.50628	1.4863	1.10194	1.42842	1.35924	1.26871	1.47137
	36	1.93308	1.43407	1.62669	1.60742	1.70593	1.63547	1.61524	2.08127	1.6275	1.29344	1.63499	1.76398	1.96102	1.21425	1.42491	1.44096	1.24242	1.73053	1.16925	1.40205	1.51688	1.0362	1.41098	1.30935	1.29042	1.39052
	37	1.93128	1.33541	1.56644	1.57134	1.61878	1.59237	1.57342	1.96358	1.54499	1.3538	1.54791	1.72837	1.96416	1.18668	1.31479	1.40236	1.22341	1.81112	1.14267	1.37551	1.50283	1.16616	1.44634	1.39627	1.33653	1.39494
	38	1.92319	1.416	1.53917	1.5046	1.60821	1.56119	1.58173	1.94565	1.51776	1.26206	1.55832	1.75238	1.86943	1.19978	1.31188	1.4016	1.16018	1.69392	1.16556	1.34779	1.48319	0.938485	1.40837	1.26232	1.21745	1.44776
	39	1.83761	1.38503	1.51497	1.54777	1.50347	1.57526	1.57768	1.98991	1.47601	1.25513	1.49885	1.82001	1.84985	1.15756	1.24054	1.3542	1.21101	1.64315	1.06759	1.30979	1.43946	0.801809	1.40352	1.19852	1.23973	1.3873
	40	1.7881	1.354	1.5508	1.42101	1.44993	1.54059	1.63739	1.82763	1.425	1.28493	1.47449	1.90544	1.85237	1.1533	1.25218	1.33633	1.16635	1.65736	1.09128	1.32229	1.47438	0.937932	1.39979	1.30181	1.23297	1.38934
	41	1.77759	1.36436	1.52991	1.4743	1.40376	1.52875	1.56104	1.84638	1.43791	1.28689	1.45905	1.83818	1.83616	1.09911	1.21115	1.31555	1.1172	1.56597	1.02327	1.25108	1.46436	0.956722	1.36778	1.25901	1.27831	1.33648
	42	1.78117	1.35286	1.53275	1.50994	1.44516	1.45912	1.57587	1.84714	1.389	1.36391	1.45338	1.86842	1.84124	1.15981	1.2256	1.32515	1.16457	1.5827	1.05163	1.24181	1.41959	1.04326	1.33899	1.28887	1.24129	1.39081
	43	1.70371	1.36854	1.50748	1.59353	1.38116	1.53883	1.60213	1.84882	1.41409	1.43101	1.45791	1.88574	1.86463	1.11541	1.17677	1.30007	1.16959	1.62101	0.967378	1.21793	1.41421	1.0895	1.3262	1.33617	1.29148	1.387
	44	1.76329	1.34009	1.52476	1.58151	1.31127	1.54212	1.63281	1.8684	1.40051	1.35199	1.43163	1.74423	1.81262	1.12655	1.17612	1.27367	1.14344	1.55469	0.991877	1.29808	1.44289	1.06773	1.37095	1.3246	1.28911	1.37801
	45	1.76428	1.27922	1.53413	1.6857	1.37402	1.56142	1.62572	1.89465	1.39298	1.33142	1.47202	1.76964	1.81213	1.14602	1.18621	1.36585	1.16716	1.588	0.958474	1.23855	1.45184	1.0235	1.33463	1.28432	1.28502	1.33928
	46	1.76033	1.29251	1.49827	1.71147	1.3583	1.50167	1.62121	1.89256	1.42414	1.38608	1.44973	1.72614	1.83377	1.08784	1.174	1.30348	1.14253	1.54162	0.947166	1.15724	1.39341	1.01523	1.30883	1.24883	1.32399	1.3501
	47	1.72437	1.31657	1.49337	1.60089	1.30861	1.51327	1.61552	1.87289	1.36046	1.33423	1.46339	1.72227	1.79788	1.12861	1.20078	1.32963	1.16623	1.59465	0.992606	1.31869	1.41489	1.10508	1.30384	1.25589	1.26595	1.23389
	48	1.74898	1.31828	1.4871	1.58294	1.22808	1.46095	1.64673	1.96691	1.3655	1.33689	1.43917	1.80091	1.75833	1.13545	1.19667	1.31168	1.17309	1.56188	0.981457	1.26057	1.34912	0.925851	1.32482	1.18766	1.25818	1.31882
	49	1.7083	1.29189	1.47696	1.58928	1.32501	1.53589	1.6837	1.96785	1.41484	1.44404	1.4673	1.79892	1.79424	1.16305	1.18737	1.32784	1.19258	1.58029	1.0396	1.22911	1.35889	1.0364	1.3068	1.28234	1.2528	1.26954
	50	1.71932	1.32176	1.45538	1.5063	1.3765	1.51793	1.64341	1.964	1.3918	1.43226	1.44714	1.89782	1.78994	1.24729	1.16053	1.34923	1.19658	1.55855	1.0188	1.28812	1.37999	0.933966	1.24545	1.21309	1.26857	1.2735
	51	1.7221	1.32698	1.48873	1.4631	1.35062	1.47149	1.52183	1.9318	1.39365	1.34277	1.4664	1.85825	1.78001	1.17619	1.16465	1.27381	1.17495	1.50779	1.0305	1.26594	1.33449	0.983502	1.2797	1.24911	1.29566	1.27457
	52	1.82542	1.28148	1.52966	1.55877	1.39367	1.5375	1.61688	1.95657	1.40914	1.39754	1.47135	2.01319	1.77989	1.12045	1.17448	1.30371	1.21007	1.50494	1.0319	1.21035	1.39247	1.01873	1.31089	1.27957	1.21475	1.29482
	53	1.80136	1.27195	1.5056	1.42712	1.24943	1.55125	1.59491	1.93738	1.39573	1.49269	1.48832	1.93464	1.8182	1.14137	1.18269	1.26423	1.22167	1.47417	1.07407	1.25833	1.36578	0.9658	1.25419	1.21589	1.19802	1.35409
	54	1.74387	1.34	1.50385	1.43806	1.20213	1.54323	1.58416	2.04278	1.41469	1.46045	1.47687	1.93898	1.81021	1.11266	1.1641	1.2938	1.21982	1.46069	1.04949	1.25462	1.34963	0.926687	1.29911	1.19353	1.12743	1.35045
	55	1.6877	1.32366	1.49153	1.40773	1.2401	1.49422	1.59643	2.00736	1.38418	1.40059	1.45018	1.8541	1.82414	1.12232	1.1759	1.28856	1.20389	1.49939	1.02229	1.32359	1.32752	0.852279	1.26015	1.14111	1.1472	1.30537
	56	1.72403	1.3267	1.44779	1.39295	1.21262	1.5569	1.55952	2.10202	1.37144	1.48741	1.48216	1.80179	1.83355	1.13089	1.13429	1.30399	1.25435	1.54741	0.995366	1.30045	1.35513	0.99931	1.27004	1.25095	1.18916	1.27023
	57	1.75103	1.40285	1.48014	1.45872	1.27076	1.54754	1.58153	2.02925	1.37063	1.46012	1.48266	1.84734	1.81087	1.11342	1.15272	1.27999	1.17472	1.52436	1.02474	1.30242	1.28869	0.870177	1.18568	1.1534	1.20772	1.30096
	58	1.7077	1.34978	1.49787	1.46376	1.29517	1.47207	1.63782	2.09639	1.39882	1.38483	1.47544	1.86678	1.76671	1.1726	1.11086	1.27885	1.19974	1.52052	1.02868	1.22351	1.26246	0.963565	1.21589	1.17485	1.14952	1.2813
	59	1.70723	1.35272	1.50781	1.41609	1.20471	1.49962	1.64937	1.98639	1.35257	1.41547	1.41313	1.77178	1.77203	1.20639	1.15343	1.28277	1.22357	1.51181	1.04588	1.31106	1.3172	0.922393	1.22982	1.15007	1.2998	1.36823
	60	1.72342	1.37351	1.57069	1.47908	1.21192	1.56874	1.62999	2.02782	1.36586	1.47899	1.50142	1.77683	1.7986	1.1514	1.11904	1.29192	1.2486	1.552	1.04611	1.32945	1.24694	0.966238	1.20562	1.18068	1.23559	1.33947
	61	1.70885	1.2907	1.54819	1.50328	1.21083	1.49873	1.62089	1.90205	1.35388	1.42771	1.49036	1.79886	1.77164	1.11176	1.10846	1.25171	1.2032	1.49459	1.08668	1.24176	1.22923	1.02036	1.2079	1.24975	1.23114	1.35917
	62	1.74313	1.34506	1.49851	1.45872	1.21128	1.54463	1.5922	1.98891	1.37148	1.386	1.47904	1.82611	1.72228	1.142	1.11265	1.25074	1.20704	1.5215	1.0798	1.27569	1.25723	0.986006	1.20138	1.2371	1.20458	1.38641
	63	1.68882	1.32893	1.51764	1.37942	1.21061	1.53405	1.63695	1.95188	1.40289	1.38574	1.46915	1.7206	1.76959	1.13163	1.07831	1.25293	1.21076	1.52873	1.0322	1.20878	1.27794	1.02258	1.21583	1.18989	1.20521	1.3733
	64	1.69189	1.30625	1.44357	1.37524	1.22838	1.55104	1.6119	1.99615	1.36635	1.41405	1.45806	1.66672	1.77614	1.15338	1.12985	1.20908	1.18922	1.50938	1.12874	1.19458	1.28264	1.09002	1.17469	1.27149	1.22587	1.36598
	65	1.71733	1.27586	1.50419	1.44617	1.26649	1.52758	1.6382	2.01434	1.39803	1.37647	1.45758	1.6756	1.763	1.13596	1.12198	1.21504	1.25663	1.46945	1.0351	1.27101	1.25081	1.14198	1.19492	1.31489	1.27019	1.33082
	66	1.72464	1.29686	1.48067	1.47195	1.20545	1.50481	1.60063	1.91341	1.39413	1.33824	1.48857	1.84782	1.71166	1.15332	1.08407	1.19354	1.23229	1.50434	1.07405	1.23558	1.30969	0.957577	1.22867	1.21471	1.2948	1.41354
	67	1.69207	1.28856	1.41214	1.47565	1.24732	1.57241	1.59437	1.89292	1.38565	1.41248	1.6046	1.81911	1.76702	1.08353	1.10676	1.19291	1.24329	1.491	1.11734	1.20079	1.29964	0.98544	1.2195	1.21288	1.16515	1.40063
	68	1.74083	1.29821	1.48379	1.58791	1.29399	1.55224	1.58731	2.02864	1.40188	1.43801	1.48123	1.78275	1.74631	1.11811	1.11307	1.2209	1.18887	1.42671	1.1109	1.17716	1.27633	0.941644	1.16709	1.16862	1.17497	1.3654
	69	1.76538	1.24357	1.41144	1.62372	1.35516	1.57154	1.57666	2.0373	1.3716	1.35617	1.52117	1.79668	1.78451	1.12024	1.09548	1.24427	1.15971	1.4691	1.06511	1.22577	1.29263	0.936862	1.17819	1.17411	1.2382	1.37313
	70	1.7689	1.2645	1.4335	1.57529	1.23425	1.56349	1.56327	2.05094	1.36509	1.40528	1.50056	1.74668	1.74561	1.16728	1.07235	1.22165	1.11906	1.52046	1.13044	1.25027	1.30154	1.07626	1.16359	1.26665	1.21191	1.37267
	71	1.76194	1.33762	1.47383	1.49735	1.2087	1.53508	1.6031	2.02636	1.42126	1.5066	1.52372	1.8016	1.80997	1.07027	1.12743	1.29558	1.1382	1.42685	1.08792	1.2062	1.28258	1.00444	1.16897	1.20987	1.32074	1.25095
	72	1.72854	1.27537	1.43156	1.70463	1.22134	1.63226	1.61033	1.97515	1.40392	1.4225	1.51746	1.76303	1.80705	1.15015	1.06158	1.23453	1.15255	1.45771	1.067	1.25469	1.30178	0.968364	1.16356	1.18966	1.27667	1.35919
	73	1.70002	1.27236	1.45239	1.58965	1.221	1.60013	1.58301	2.00686	1.40432	1.35548	1.56292	1.73457	1.77562	1.07513	1.07135	1.27366	1.20711	1.48107	1.10316	1.23703	1.25873	0.958223	1.12121	1.19465	1.29039	1.34207
	74	1.75646	1.30485	1.43065	1.53563	1.25778	1.6065	1.61806	1.88467	1.37676	1.32318	1.57058	1.78743	1.7502	1.1259	1.07176	1.24328	1.22145	1.43416	1.06509	1.22542	1.2934	0.975168	1.14582	1.18703	1.3015	1.2851
	75	1.70735	1.31752	1.44873	1.60901	1.16664	1.63216	1.62908	1.98509	1.39856	1.3551	1.56116	1.71935	1.76668	1.11051	1.08138	1.23054	1.23017	1.48182	1.16192	1.21894	1.2563	0.973901	1.17345	1.19375	1.3068	1.27595
	76	1.74393	1.36191	1.45955	1.63089	1.25647	1.62901	1.5818	2.01991	1.40004	1.43149	1.55441	1.74261	1.81271	1.14648	1.08125	1.29313	1.20565	1.45925	1.12472	1.24017	1.30739	1.05192	1.1545	1.23442	1.28111	1.28359
	77	1.7627	1.3032	1.4218	1.55134	1.17131	1.62835	1.58947	1.94071	1.37986	1.36664	1.52169	1.68858	1.78854	1.16884	1.06845	1.21487	1.19795	1.47975	1.08035	1.25454	1.30233	0.964594	1.18609	1.17613	1.2948	1.31595
	78	1.74336	1.33269	1.46199	1.62001	1.23591	1.6655	1.60438	1.89516	1.3789	1.31573	1.5791	1.74022	1.76689	1.19626	1.12756	1.24356	1.15395	1.48135	1.07549	1.20671	1.29926	0.955796	1.18031	1.18439	1.22482	1.34699
	79	1.72079	1.33313	1.42845	1.66229	1.11859	1.60434	1.60118	1.83972	1.39587	1.36443	1.5128	1.72663	1.84195	1.21684	1.0855	1.27773	1.1611	1.44336	1.08288	1.20602	1.28039	0.916608	1.18399	1.18223	1.25152	1.35721
	80	1.73074	1.32017	1.45565	1.65896	1.12452	1.64366	1.59079	1.87598	1.40257	1.47949	1.51126	1.73909	1.87986	1.11532	1.06806	1.19367	1.18272	1.37839	1.10181	1.15348	1.27802	1.09095	1.17129	1.26566	1.18805	1.31255
	81	1.73776	1.28837	1.45642	1.67373	1.12279	1.60976	1.55019	1.92403	1.42243	1.48227	1.50114	1.74788	1.85366	1.22917	1.06277	1.28921	1.18453	1.41198	1.12078	1.21565	1.27063	0.967281	1.15415	1.16675	1.22067	1.25481
	82	1.72835	1.32144	1.44559	1.64379	1.02732	1.59253	1.54957	1.81653	1.43728	1.42632	1.574	1.80768	1.8908	1.13508	1.0517	1.24885	1.22552	1.43027	1.11589	1.22399	1.34302	1.03923	1.1762	1.25498	1.30606	1.35942
	83	1.71821	1.26667	1.44481	1.61335	1.1273	1.60934	1.55535	1.88253	1.40361	1.4144	1.52443	1.72689	1.83947	1.18779	1.07014	1.20696	1.20809	1.30603	1.11829	1.14989	1.31066	1.03213	1.12712	1.2356	1.28357	1.29457
	84	1.70505	1.26078	1.45997	1.65042	1.10277	1.6207	1.57362	1.85731	1.40317	1.41184	1.53974	1.74002	1.76948	1.17278	1.04024	1.16462	1.23219	1.39685	1.08234	1.229	1.22288	1.10222	1.16745	1.24407	1.28522	1.2223
	85	1.72765	1.30094	1.45853	1.61992	1.14734	1.61332	1.52613	1.92856	1.42803	1.45168	1.5878	1.74599	1.87425	1.15899	1.04191	1.23787	1.16252	1.44336	1.11581	1.17343	1.23474	1.1756	1.1311	1.29713	1.27437	1.28612
	86	1.68411	1.25578	1.45674	1.64277	1.1285	1.66345	1.54707	1.83972	1.45189	1.48142	1.52044	1.68642	1.87378	1.13344	1.04751	1.20103	1.19223	1.37839	1.1377	1.20459	1.21935	1.05742	1.10972	1.22139	1.27568	1.33735
	87	1.71125	1.23289	1.50101	1.60112	1.23473	1.64735	1.51073	1.91345	1.43654	1.44198	1.58038	1.67646	1.85811	1.13555	1.07436	1.24354	1.17692	1.41198	1.11726	1.16161	1.26258	1.07039	1.16181	1.22113	1.23374	1.30521
	88	1.63616	1.19561	1.5101	1.60627	1.08172	1.62644	1.52765	1.74864	1.38091	1.38807	1.58618	1.71954	1.81828	1.13773	1.08716	1.21542	1.21801	1.43027	1.10207	1.20447	1.25817	1.03493	1.10817	1.2189	1.3161	1.3483
	89	1.69173	1.21891	1.47243	1.68815	1.11945	1.64839	1.59694	1.72418	1.40763	1.39624	1.58659	1.72511	1.7755	1.13142	1.05888	1.20991	1.18421	1.30603	1.15563	1.18451	1.29214	0.995528	1.15588	1.20167	1.29938	1.38999
	90	1.64665	1.28778	1.45802	1.68314	1.11551	1.67125	1.53328	1.77497	1.41554	1.44562	1.60011	1.66479	1.82756	1.10317	1.05945	1.16881	1.19373	1.39685	1.15314	1.15753	1.23042	1.0646	1.13271	1.2539	1.32412	1.34455
Fig. 2B	n=13
	LTP (%)	eYFP	ChR2-eYFP
	#1	67.398	12.8263
	#2	23.8194	6.54728
	#3	47.966	20.7742
	#4	64.4292	19.302
	#5	13.5982	38.4706
	#6	65.1375	13.3162
	#7	54.3132	18.2543
	#8	80.0192	25.2535
	#9	41.8502	4.45744
	#10	43.0667	13.3659
	#11	57.4739	22.3398
	#12	69.4463	28.9805
	#13	83.0647	34.508
Fig. 2C	n=8
	Relative fEPSP slope	eYFP								ChR2-eYFP
	Time (min)	#1	#2	#3	#4	#5	#6	#7	#8	#1	#2	#3	#4	#5	#6	#7	#8
	1	0.965515	0.965515	0.947538	1.03038	1.0222	0.944711	1.00299	1.03147	0.947808	1.04112	0.969134	1.00236	0.947744	1.00239	0.987147	1.0007
	2	0.969037	0.969037	0.911926	0.988788	1.01382	0.930039	1.00854	1.05512	0.965985	1.10528	0.939836	0.992488	1.00662	0.986893	1.01881	0.973637
	3	0.965058	0.965058	0.915655	1.01832	1.02432	0.922017	0.995441	1.03994	0.956539	1.09316	0.998169	1.03662	0.951315	1.01142	1.00892	1.00282
	4	0.968676	0.968676	0.957208	1.05898	1.0051	0.983552	0.945096	1.01406	0.980203	1.05286	0.986044	1.0266	0.993074	0.998922	1.00019	1.01473
	5	1.06973	1.06973	0.888177	0.984884	0.986558	0.989086	0.992343	0.985663	1.01614	1.04962	0.988655	1.04932	1.07639	0.994677	1.01081	1.02812
	6	1.01831	1.01831	0.915235	0.991026	1.00593	1.06763	0.956872	0.973965	1.01539	1.0432	0.991648	1.04161	1.02541	1.02696	1.00668	1.01341
	7	1.04202	1.04202	0.93673	0.998754	1.00694	0.972548	0.981671	0.978031	1.09405	1.06387	1.01377	1.04284	1.05608	1.00769	0.946959	1.02714
	8	1.01107	1.01107	0.933283	1.026	0.985958	1.0251	0.927373	1.03586	1.00046	1.02058	0.988382	0.995475	1.0201	0.969711	0.972275	0.965212
	9	0.992856	0.992856	0.941355	0.996427	0.983267	0.963283	0.971959	0.973139	0.977341	1.07567	1.04404	1.00973	0.982737	0.958274	1.02465	0.973637
	10	1.00534	1.00534	0.911812	1.01374	1.03826	0.98359	0.949893	0.992632	0.933518	1.06454	0.911041	0.997932	0.978776	0.998091	0.985422	1.02067
	11	1.00835	1.00835	0.92591	1.02203	1.00785	1.03958	1.00663	0.964461	0.967126	1.04806	0.962634	0.996927	1.02141	0.992407	0.992214	1.03418
	12	1.00853	1.00853	0.947964	0.986776	0.995692	1.01464	0.993954	0.997317	0.962872	0.994077	1.00792	0.998179	1.04038	1.0097	0.998302	0.994046
	13	0.989263	0.989263	0.932108	0.998833	0.98213	0.949001	1.00749	0.98576	0.985571	0.969105	0.978845	1.00766	0.977967	0.975435	1.02111	1.01629
	14	1.02368	1.02368	0.927124	0.994754	0.99988	0.983749	1.00399	0.956414	1.11201	0.989627	0.954846	1.01633	0.995526	1.01739	1.02221	0.993814
	15	1.01214	1.01214	0.956525	0.996336	0.986929	0.943169	0.991195	1.02459	1.0535	1.02975	0.986098	0.998125	1.03669	1.00255	1.0077	0.981258
	16	1.01031	1.01031	0.939329	1.00454	0.987135	1.00081	0.964936	0.987375	1.01126	1.01985	1.02335	0.999135	1.01226	0.994698	1.00743	0.970114
	17	1.03194	1.03194	0.913061	0.979245	1.00467	1.0388	1.02126	1.0786	1.00486	1.00619	1.02781	0.990785	0.986383	1.0038	0.999499	1.01395
	18	1.03099	1.03099	0.932716	0.991776	0.997511	0.992955	1.0048	1.02075	1.01927	0.985308	1.07039	0.996593	0.941455	1.00571	0.9688	0.987849
	19	0.936766	0.936766	0.937731	1.01038	1.01153	0.994485	1.03448	0.971772	1.07026	0.987136	1.0012	1.00153	1.00751	0.979401	0.990123	0.992463
	20	0.948075	0.948075	0.947056	1.01537	1.02667	1.04279	0.971274	1.01292	1.02517	0.970901	0.98694	0.99471	0.980389	1.01888	0.992606	1.01605
	21	1.02735	1.02735	0.885535	1.13187	1.05	0.872868	1.15595	1.08017	1.30661	1.06054	1.15104	1.12745	1.06653	1.03419	1.00404	1.04383
	22	0.960966	0.960966	0.778092	1.04123	0.940587	0.847528	1.03135	1.02556	1.18986	0.752684	1.09546	0.954581	0.974494	0.863201	0.916353	0.948258
	23	0.981005	0.981005	0.748123	0.905184	0.872712	0.877627	0.849888	1.03768	1.14349	0.692227	1.03068	0.923697	0.944194	0.787114	0.914576	0.912598
	24	0.94517	0.94517	0.716573	0.761794	0.820794	0.885948	0.748819	1.00153	0.985443	0.620216	0.984899	0.878932	0.889829	0.70739	0.891716	0.871616
	25	0.906242	0.906242	0.685691	0.669231	0.767389	0.857657	0.652511	0.955978	0.918729	0.569404	0.910392	0.866973	0.820883	0.646142	0.828877	0.836854
	26	0.877634	0.877634	0.65496	0.578982	0.691076	0.809105	0.578052	0.895407	0.846601	0.500306	0.857612	0.812834	0.752852	0.574241	0.797698	0.798144
	27	0.825147	0.825147	0.621055	0.461759	0.649379	0.73802	0.52728	0.831615	0.770386	0.450948	0.82197	0.78032	0.704077	0.512973	0.730692	0.745022
	28	0.77186	0.77186	0.614246	0.419555	0.615829	0.71528	0.48087	0.796655	0.715653	0.407641	0.787988	0.76382	0.663803	0.46004	0.692157	0.705362
	29	0.766664	0.766664	0.589347	0.376024	0.565398	0.698287	0.416703	0.76348	0.692736	0.382982	0.739761	0.730567	0.624035	0.439085	0.648923	0.670455
	30	0.72347	0.72347	0.564597	0.364287	0.557102	0.671581	0.384446	0.721447	0.664329	0.38029	0.714855	0.697035	0.578847	0.405745	0.621274	0.65858
	31	0.703823	0.703823	0.546282	0.342158	0.538519	0.661628	0.407875	0.701641	0.639798	0.300454	0.714436	0.679998	0.546438	0.37046	0.612969	0.637008
	32	0.707382	0.707382	0.537338	0.313544	0.519831	0.632119	0.353735	0.67158	0.617996	0.319779	0.67255	0.66612	0.515655	0.344513	0.60276	0.639739
	33	0.693646	0.693646	0.532592	0.290167	0.504519	0.598203	0.339167	0.630484	0.629371	0.308017	0.670639	0.650519	0.499905	0.321622	0.594041	0.643732
	34	0.665361	0.665361	0.521778	0.281167	0.507457	0.579181	0.331894	0.634602	0.583295	0.288034	0.647583	0.629104	0.46901	0.301074	0.564786	0.629618
	35	0.653687	0.653687	0.51587	0.256477	0.492299	0.579287	0.333311	0.644748	0.559976	0.301037	0.620291	0.643872	0.463265	0.296984	0.55482	0.621167
	36	0.477736	0.477736	0.451561	0.26408	0.413211	0.551974	0.273997	0.428225	0.457539	0.191922	0.503716	0.444046	0.409373	0.24655	0.471966	0.553319
	37	0.63499	0.63499	0.494014	0.257541	0.483503	0.65521	0.323061	0.601549	0.458934	0.227099	0.575737	0.577466	0.435888	0.268696	0.484977	0.60666
	38	0.673285	0.673285	0.548599	0.279227	0.56219	0.681052	0.421286	0.690315	0.578928	0.338996	0.623954	0.619748	0.557353	0.315606	0.562558	0.618331
	39	0.734794	0.734794	0.609793	0.246237	0.608238	0.720149	0.42603	0.744513	0.662351	0.395265	0.711038	0.667578	0.584402	0.402102	0.645735	0.691343
	40	0.742967	0.742967	0.632242	0.221359	0.665975	0.812247	0.544114	0.826113	0.764799	0.486629	0.811712	0.697492	0.66724	0.4447	0.643864	0.698522
	41	0.829236	0.829236	0.727614	0.308815	0.707369	0.827983	0.618163	0.812768	0.85353	0.553725	0.896163	0.749487	0.732701	0.475621	0.686022	0.750885
	42	0.912787	0.912787	0.760981	0.380364	0.759144	0.93124	0.637202	0.908169	0.915233	0.687444	0.920436	0.805519	0.806044	0.552367	0.721853	0.79962
	43	0.942509	0.942509	0.789198	0.412749	0.769229	0.948421	0.750186	0.8658	0.872281	0.737074	0.904902	0.829703	0.810288	0.627081	0.779088	0.837252
	44	0.969114	0.969114	0.80605	0.463705	0.802026	0.945598	0.733202	0.9719	0.984843	0.83298	0.943223	0.854664	0.835886	0.664039	0.773963	0.862352
	45	1.02502	1.02502	0.791841	0.557343	0.844554	0.938543	0.864059	0.997629	1.07677	0.844378	1.00899	0.894601	0.90406	0.718633	0.862199	0.881669
	46	1.04577	1.04577	0.806719	0.62612	0.853473	0.897223	0.858789	0.942255	1.0366	0.851861	0.977174	0.898714	0.938788	0.760511	0.84591	0.912309
	47	1.05871	1.05871	0.832882	0.696844	0.841113	0.845735	0.853822	0.962054	1.08315	0.941929	1.02013	0.9469	0.943795	0.770891	0.866216	0.931517
	48	1.08255	1.08255	0.825223	0.738352	0.88004	0.834886	0.930898	0.983609	1.09308	0.878049	0.973121	0.920278	0.978747	0.818267	0.905111	0.944917
	49	1.0375	1.0375	0.85136	0.8255	0.89494	0.743204	0.981261	0.965615	1.05986	0.921339	1.01248	0.917296	1.00561	0.841078	0.891997	1.01211
	50	1.02926	1.02926	0.85928	0.830167	0.909764	0.827777	0.981493	0.969313	1.05091	0.988489	0.960122	0.961197	0.979207	0.818992	0.916166	0.951621
	51	1.03688	1.03688	0.88024	0.86681	0.900393	0.790574	1.02313	0.9843	1.0131	0.887027	1.01201	0.981643	1.03365	0.836439	0.947463	0.994662
	52	1.01847	1.01847	0.832345	0.869274	0.913162	0.79631	1.0411	0.975725	1.0076	0.924114	0.995045	0.961339	0.994431	0.839354	0.967726	0.915535
	53	1.0012	1.0012	0.871948	0.878844	0.900305	0.813869	1.04296	0.974864	1.06505	0.903131	1.0365	1.00153	1.02735	0.862699	0.940759	0.969778
	54	1.0428	1.0428	0.851384	0.882888	0.931897	0.853706	0.99051	0.948996	1.04563	0.934871	1.00837	0.970166	0.995758	0.933019	0.966804	0.986741
	55	1.04232	1.04232	0.870867	0.922041	0.932737	0.783751	1.04279	0.995918	1.01821	0.853948	1.0015	0.981351	0.966008	0.896823	0.972894	1.00875
	56	0.948359	0.948359	0.836307	0.901771	0.956582	0.869382	1.02796	0.974082	1.09637	0.866243	1.01223	1.01384	0.991075	0.886487	0.914781	0.991177
	57	0.933179	0.933179	0.827342	0.957758	0.930771	0.78778	0.989459	0.90156	1.04325	0.886715	1.0937	0.980159	1.0046	0.893633	0.99855	1.03548
	58	0.949525	0.949525	0.862065	0.984993	0.921074	0.764889	0.967462	0.879328	0.974359	0.930289	1.07476	0.992367	1.01791	0.926969	0.985691	1.00355
	59	1.01881	1.01881	0.864319	0.930586	0.963896	0.816848	1.06543	0.931984	1.09948	0.916939	1.06796	0.966862	1.03869	0.927839	0.983004	1.05719
	60	0.960511	0.960511	0.846048	0.940207	0.921824	0.808041	1.05587	0.956587	0.999133	0.98282	1.0465	0.955312	1.02264	0.909948	0.97268	0.997593
	61	0.973396	0.973396	0.863727	0.930754	0.920307	0.737906	1.02321	0.933259	1.04448	0.938736	1.04506	0.95819	1.01878	0.898463	0.966991	1.03361
	62	1.02745	1.02745	0.881403	0.946006	0.935513	0.808402	1.01005	0.948194	1.05408	0.98676	0.969778	0.949217	1.02108	0.943444	0.951125	1.03328
	63	0.97104	0.97104	0.883049	0.935835	0.964123	0.833899	0.982765	0.936691	1.07105	0.962504	1.03118	0.984585	1.01762	0.922213	0.971262	1.05946
	64	0.956959	0.956959	0.879226	0.970054	0.980435	0.727615	0.949324	0.93615	1.03871	0.944618	1.05582	0.982682	0.986027	0.915976	0.942458	1.04177
	65	0.954311	0.954311	0.86672	0.992765	0.961171	0.817457	1.00975	0.929883	1.00935	0.920783	1.04729	0.990714	0.994277	0.956295	0.964267	1.01768
	66	1.02404	1.02404	0.873766	0.95731	0.942958	0.869916	0.978502	0.914392	1.06084	0.941099	1.00402	0.992416	0.93454	0.978702	0.962843	1.02141
	67	0.966772	0.966772	0.881817	0.939208	0.952864	0.839924	1.03931	0.905099	1.10043	0.953146	1.0081	0.999322	0.990573	0.907096	0.959298	1.01462
	68	0.997935	0.997935	0.876645	0.929401	0.955883	0.804058	0.983647	0.884411	1.03914	0.976212	1.01338	0.988259	0.971998	0.929973	0.99981	1.00358
	69	1.02745	1.02745	0.881005	0.909681	0.952188	0.873349	0.996135	0.901606	1.04403	0.956147	1.02075	0.958462	0.960176	0.873928	0.964674	0.957117
	70	0.97104	0.97104	0.881328	0.857858	0.933702	0.839655	1.05183	0.859072	1.08642	0.99475	0.985421	0.974524	0.965269	0.927186	0.985775	0.970111
	71	0.956959	0.956959	0.929019	0.932219	0.949225	0.798327	0.954371	0.913431	1.05525	0.955903	0.992707	0.986556	0.960897	0.95814	0.987949	0.987325
	72	0.954311	0.954311	0.900169	0.90095	0.934152	0.883551	0.998058	0.903579	1.15489	1.00165	1.01994	0.967958	0.974482	0.932917	0.979605	0.984545
	73	1.02404	1.02404	0.908636	0.845604	0.94779	0.880689	0.980193	0.879951	1.04279	0.962547	0.987704	0.985747	0.970996	0.950794	1.01827	1.01849
	74	0.966772	0.966772	0.9084	0.819625	0.968964	0.796776	0.92537	0.924737	1.10564	0.984138	1.01556	0.987068	0.972977	0.943292	0.944772	1.02989
	75	0.997935	0.997935	0.909649	0.843722	0.921801	0.884761	0.9803	0.890433	1.04279	1.00638	1.03559	0.988378	0.983007	0.966258	0.969912	1.0011
Fig. 2D	n=8
	LTD (%)	eYFP	ChR2-eYFP
	#1	1.9996	-8.02706
	#2	1.9996	1.78769
	#3	8.88256	-1.03001
	#4	13.1576	1.68584
	#5	5.56135	2.75282
	#6	15.1179	4.97199
	#7	3.23417	1.98985
	#8	9.75736	-0.42703
Fig. 2E	n=6-7
	INMDA/IAMPA ratio	eYFP	ChR2-eYFP
	#1	6.88	4.03
	#2	14.33	5.92
	#3	15.39	11.51
	#4	27.61	20.05
	#5	32.79	9.04
	#6	20.45	13.01
	#7	22.47
Fig. 2G	n=4
		eYFP				ChR2-eYFP
	Fold change of p-NR1/t-NR1	#1	#2	#3	#4	#1	#2	#3	#4
	No-photostimulation	0.949231	1.05606	1.00092	1.00207	0.991007	1.02244	1.03165	1.01503
	Photostimulation	1.14345	1.06045	0.888991	1.01503	0.533476	0.452357	0.516102	0.500645
Fig. 2H	n=5
		PNS
		eYFP					ChR2-eYFP
	Fold change of	#1	#2	#3	#4	#5	#1	#2	#3	#4	#5
	NR1	0.718032	1.03709	1.34033	1.05373	0.850815	0.725703	1.02182	1.23803	0.995184	0.849752
	NR2A	1.08625	0.804446	0.971491	1.10312	1.03469	1.00236	0.861009	1.06783	0.977066	1.18803
	NR2B	0.921425	1.14262	0.960071	1.1235	0.852385	1.06466	1.20369	1.11141	1.12659	0.966252
	PSD-95	1.12355	0.922809	1.10638	0.993233	0.854028	1.13041	1.03658	1.06747	1.07815	0.903426
		SPM
		eYFP					ChR2-eYFP
	Fold change of	#1	#2	#3	#4	#5	#1	#2	#3	#4	#5
	NR1	0.896386	1.06476	1.05396	1.00503	0.979859	0.565951	0.482592	0.650342	0.566295	0.543579
	NR2A	0.897768	1.03601	1.11371	1.01583	0.936678	0.809922	0.873842	0.809749	0.831171	0.855692
	NR2B	0.878363	1.14576	1.03481	1.01965	0.921411	0.685103	0.413271	0.523335	0.54057	0.601973
	PSD-95	1.00083	1.00018	1.0631	1.02137	0.91453	0.469083	0.457672	0.453108	0.459954	0.495288

## Sheet: Fig 3
Fig. 3B	n=5-6
		WT						KO
Astrocyte	Relative GFAP intensity (fold)	#1	#2	#3	#4	#5	#6	#1	#2	#3	#4	#5
	eYFP	0.885555	1.13079	0.983651	1.10627	0.934603	0.959127	1.08911	1.13367	1.04456	0.955445	0.866334
	ChR2-eYFP	1.7753	1.72626	1.67721	1.53007	1.89792	1.84888	1.13055	1.01916	0.952326	1.08599	1.1751
		WT						KO
Astrocyte	Total branch length (mm)	#1	#2	#3	#4	#5	#6	#1	#2	#3	#4	#5
	eYFP	413.513	514.963	419.376	519.023	421.582	621.85	522.036	618.86	419.959	512.658	519.82
	ChR2-eYFP	624.86	722.135	624.665	730.949	925.369	925.507	518.843	622.23	618.273	518.789	622.114
		WT						KO
Astrocyte	Average branch thickness (mm)	#1	#2	#3	#4	#5	#6	#1	#2	#3	#4	#5
	eYFP	6.03747	5.80432	7.47102	6.42861	8.43128	5.16316	6.89277	7.45	7.89927	7.62079	6.6426
	ChR2-eYFP	11.1285	9.63219	9.3301	12.5118	10.5592	10.9513	5.96646	6.96348	7.52363	6.58943	6.3381
		WT						KO
Astrocyte	Average branch thickness (mm)	#1	#2	#3	#4	#5	#6	#1	#2	#3	#4	#5
	eYFP	6.03747	5.80432	7.47102	6.42861	8.43128	5.16316	6.89277	7.45	7.89927	7.62079	6.6426
	ChR2-eYFP	11.1285	9.63219	9.3301	12.5118	10.5592	10.9513	5.96646	6.96348	7.52363	6.58943	6.3381
		WT-eYFP						KO-eYFP					WT-ChR2-eYFP						KO-ChR2-eYFP
Astrocyte	Number of branches	#1	#2	#3	#4	#5	#6	#1	#2	#3	#4	#5	#1	#2	#3	#4	#5	#6	#1	#2	#3	#4	#5
	Primary	141	54	85	28	60	30	94	105	65	92	105	121	181	193	155	156	147	77	58	75	75	93
	Intermediate	503	275	767	105	115	127	361	420	362	294	234	933	428	796	934	650	849	191	428	240	218	329
	Terminal	741	915	273	403	492	497	597	1071	522	289	392	1593	1468	1535	1053	1265	1086	759	924	590	795	514
		WT						KO
Microglia	Relative Iba-1 intensity (fold)	#1	#2	#3	#4	#5	#6	#1	#2	#3	#4	#5
	eYFP	1.02533	0.997401	1.22322	0.851954	0.958135	0.943965	0.958425	0.75494	1.07463	1.26933	1.0177
	ChR2-eYFP	1.46351	1.60486	1.36303	1.78382	1.51377	1.44476	1.20806	1.26425	1.00687	0.927802	1.35913
		WT-eYFP						KO-eYFP					WT-ChR2-eYFP						KO-ChR2-eYFP
Microglia	Number of Iba-1+ cells per mm2 (%)	#1	#2	#3	#4	#5	#6	#1	#2	#3	#4	#5	#1	#2	#3	#4	#5	#6	#1	#2	#3	#4	#5
	Resting	94	98	98	97	97	96	99	97	96	98	93	21	20	30	26	47	47	92	89	75	85	68
	Activated	6	2	2	3	3	4	1	3	4	2	7	79	80	70	74	53	53	8	11	25	15	32
Fig. 3C	n=6
		WT						KO
	Relative expression of Il1b mRNA	#1	#2	#3	#4	#5	#6	#1	#2	#3	#4	#5	#6
	eYFP	1	0.8	0.9	0.7	1.2	1.4	1	1.1	1.1	0.98	0.9	1
	ChR2-eYFP	2	2.4	2.5	2.1	3	2.8	1.2	1.4	1.2	2	1.8	1.1
		WT						KO
	Relative expression of Tnf mRNA	#1	#2	#3	#4	#5	#6	#1	#2	#3	#4	#5	#6
	eYFP	1	0.8	0.98	1.25	1	1.1	1	0.5	1.2	1.3	1.24	0.9
	ChR2-eYFP	3	3.2	2.8	2.7	2.4	3.4	1.24	1.5	1.6	1.21	1.8	0.9
Fig. 3D	n=10
		WT-eYFP										KO-eYFP										WT-ChR2-eYFP										KO-ChR2-eYFP
	Alternation (%)	#1	#2	#3	#4	#5	#6	#7	#8	#9	#10	#1	#2	#3	#4	#5	#6	#7	#8	#9	#10	#1	#2	#3	#4	#5	#6	#7	#8	#9	#10	#1	#2	#3	#4	#5	#6	#7	#8	#9	#10
	Baseline	64	70	54	52	61	67	80	57	56	64	60	62	64	63	64	61	64	66	65	61	58	54	59	64	71	58	70	61	58	57	60	61	62	61	68	60	60	61	61	61
	Day 1	52	57	67	48	57	66	56	65	70	68	67	64	68	62	58	59	61	65	68	67	48	72	65	58	54	57	55	61	67	65	66	63	64	68	69	58	59	60	61	63
	Day 2	64	67	51	52	58	50	62	71	68	61	62	64	63	62	61	67	65	66	59	64	65	58	60	55	48	50	64	54	56	59	63	65	61	58	68	57	67	62	64	66
	Day 3	59	64	62	64	51	58	59	64	64	57	62	64	63	61	60	62	66	65	58	59	54	54	56	52	56	48	46	51	58	42	62	58	62	66	63	62	60	58	63	67
		WT-eYFP										KO-eYFP										WT-ChR2-eYFP										KO-ChR2-eYFP
	Number of entries	#1	#2	#3	#4	#5	#6	#7	#8	#9	#10	#1	#2	#3	#4	#5	#6	#7	#8	#9	#10	#1	#2	#3	#4	#5	#6	#7	#8	#9	#10	#1	#2	#3	#4	#5	#6	#7	#8	#9	#10
	Baseline	16	21	25	18	17	19	24	16	14	17	18	15	14	13	15	19	19	18	16	17	14	16	18	20	22	24	15	16	17	13	16	14	17	18	15	14	20	22	19	19
	Day 1	15	17	21	23	14	15	18	19	14	11	15	18	19	20	21	15	14	18	19	17	16	18	25	24	10	17	18	15	17	19	18	19	16	15	16	17	18	20	13	16
	Day 2	15	16	20	22	17	16	14	18	15	15	16	14	14	13	17	19	16	15	17	19	15	21	16	18	17	11	15	18	20	12	14	15	18	19	17	16	17	19	15	19
	Day 3	18	18	17	16	20	18	14	16	19	22	16	15	14	17	19	16	18	17	17	14	16	18	17	17	15	15	18	20	20	18	14	15	18	19	20	17	15	17	18	15
Fig. 3E	n=5
		WT-eYFP					KO-eYFP					WT-ChR2-eYFP					KO-ChR2-eYFP
	Latency to enter (sec)	#1	#2	#3	#4	#5	#1	#2	#3	#4	#5	#1	#2	#3	#4	#5	#1	#2	#3	#4	#5
	Day 1	164	154	182	160	130	166	154	175	182	142	172	180	160	132	144	172	187	158	140	166
	Day 2	85	74	62	90	85	85	74	77	77	85	110	50	68	72	84	85	50	68	72	84
	Day 3	80	62	49	48	54	74	62	62	48	60	72	85	90	84	77	66	57	57	59	68
		WT-eYFP					KO-eYFP					WT-ChR2-eYFP					KO-ChR2-eYFP
	Latency to find (sec)	#1	#2	#3	#4	#5	#1	#2	#3	#4	#5	#1	#2	#3	#4	#5	#1	#2	#3	#4	#5
	Retention test (Day 4)	35	44	54	34	28	42	37	29	48	38	62	64	64	66	72	48	45	37	38	32
Fig. 3F	n=10
		WT-eYFP										KO-eYFP										WT-ChR2-eYFP										KO-ChR2-eYFP
	Latency to enter dark compartment (sec)	#1	#2	#3	#4	#5	#6	#7	#8	#9	#10	#1	#2	#3	#4	#5	#6	#7	#8	#9	#10	#1	#2	#3	#4	#5	#6	#7	#8	#9	#10	#1	#2	#3	#4	#5	#6	#7	#8	#9	#10
	Training	42	58	80	82	60	62	61	40	68	74	62	64	63	62	61	67	65	66	59	64	72	64	82	62	70	58	42	46	52	74	63	65	61	58	68	57	67	62	64	66
	Test	142	172	174	169	152	157	162	164	180	167	174	164	152	178	132	155	141	153	167	156	120	132	144	135	142	101	110	132	144	121	172	168	133	147	152	157	148	144	152	154

## Sheet: Fig 4
Fig. 4B	n=4
		eYFP				ChR2-eYFP
	LCN2 concentration (pg/ml)	#1	#2	#3	#4	#1	#2	#3	#4
	Day 1	3.95619	0.303108	0.8396	1.69963	18.8851	22.6459	5.1638	18.8983
	Day 2	1.63809	0.253048	0.195147	0.695428	2.6417	27.3648	4.29087	14.7658
	Day 3	0.20852	0.189288	0.244521	0.21411	46.0456	44.1345	27.5216	39.2339
		eYFP				ChR2-eYFP
	IL-1b concentration (pg/ml)	#1	#2	#3	#4	#1	#2	#3	#4
	Day 1	3	6	1	9	5	1	8	27
	Day 2	5	2	3	18	3	7	32	1
	Day 3	3	2	8	17	27	45	31	37
		eYFP				ChR2-eYFP
	TNF-a concentration (pg/ml)	#1	#2	#3	#4	#1	#2	#3	#4
	Day 1	1	8	4	3	6	2	3	34
	Day 2	5	7	14	2	8	9	30	6
	Day 3	6	1	2	9	28	47	22	37
Fig. 4C	n=4
		eYFP				ChR2-eYFP
	LCN2+ astrocytes/mm2 (%)	#1	#2	#3	#4	#1	#2	#3	#4
	Co-localized with eYFP	0	0	0	0	85	76.5625	75	58.75
	Not-co-localized with eYFP	0	0	0	0	15	23.4375	25	41.25

## Sheet: Fig 5
Fig. 5B	n=3-4
		Vehicle				Glycine
	Fold change of p-NR1/t-NR1	#1	#2	#3	#4	#1	#2	#3	#4
	PBS	0.923806	1.00193	0.920404		2.9459	3.00075	3.12624
	dLCN2	0.660701	1.2082	1.07192	0.980273	3.16701	3.30368	2.94868	3.13979
	LCN2	1.28431	1.36272	0.982648	1.20989	1.40941	1.22788	1.29474	1.31068
Fig. 5C	n=4
		Vehicle-PNS
		PBS				dLCN2				LCN2
	Fold change of	#1	#2	#3	#4	#1	#2	#3	#4	#1	#2	#3	#4
	NR1	1.14113	1.03562	0.823254	1.0235	1.11417	1.17604	1.06263	1.11761	1.00056	1.12082	0.905447	1.00894
	NR2A	1.22998	0.89356	0.876462	1.00522	1.67386	1.04608	0.912502	1.21081	1.13755	0.912663	0.827886	0.959365
	NR2B	1.08956	0.861338	1.0491	0.99536	1.10723	0.97467	0.880664	0.987522	1.03147	0.889067	1.09395	1.00483
	PSD-95	1.1569	0.835985	1.00712	0.97546	0.977401	1.13912	0.837036	0.984521	1.27621	1.36252	1.07566	1.23813
		Vehicle-SPM
		PBS				dLCN2				LCN2
	Fold change of	#1	#2	#3	#4	#1	#2	#3	#4	#1	#2	#3	#4
	NR1	1.00712	1.03013	0.962751	1.02135	0.997567	0.867658	0.98178	1	0.676424	0.734743	0.674259	0.695142
	NR2A	1.00551	1.03684	0.957651	1.03256	1.09193	1.03328	1.04926	1.05815	0.583831	0.564997	0.399329	0.516052
	NR2B	0.965176	1.04929	0.98553	0.9625	0.980778	0.969787	0.993379	0.981315	0.691431	0.742384	0.688432	0.707416
	PSD-95	1.10079	1.01422	0.88499	0.82563	1.00669	0.833549	0.945841	0.928694	0.550624	0.506711	0.653506	0.57028
		Glycine-PNS
		PBS				dLCN2				LCN2
	Fold change of	#1	#2	#3	#4	#1	#2	#3	#4	#1	#2	#3	#4
	NR1	1.02297	0.870563	1.10647	0.9265	1.0124	1.10705	1.02413	1.04786	0.8681	1.20077	0.964623	1.01116
	NR2A	1.22045	0.960136	0.819413	0.97265	1.41657	1.15134	1.11017	1.22603	1.06502	0.940849	0.816027	0.940632
	NR2B	1.1724	0.990757	0.836846	1.03144	1.11507	1.01435	0.920184	1.01653	0.782801	1.14345	0.908405	0.944887
	PSD-95	1.07369	1.0247	0.901606	1.02021	0.920845	1.0932	0.989346	1.00113	1.19927	1.11972	1.10867	1.14255
		Glycine-SPM
		PBS				dLCN2				LCN2
	Fold change of	#1	#2	#3	#4	#1	#2	#3	#4	#1	#2	#3	#4
	NR1	1.01425	1.05933	0.926421	1.02145	0.917512	0.91306	1.03691	0.955828	0.62701	0.615171	0.557618	0.599933
	NR2A	0.974634	0.761332	1.26403	1.01022	0.94448	0.831025	1.16023	0.978576	0.250596	0.431053	0.466526	0.382725
	NR2B	1.04289	0.980813	0.976293	0.978556	1.03295	0.941785	0.885204	0.953312	0.40652	0.394201	0.366584	0.389102
	PSD-95	1.15936	0.780187	1.06045	1.20325	0.992856	0.869211	0.970875	0.944314	0.472998	0.416396	0.590049	0.493148
Fig. 5D	n=4
		Vehicle
		PBS				dLCN2				LCN2
	Surface NMDARs (%)	#1	#2	#3	#4	#1	#2	#3	#4	#1	#2	#3	#4
	NR1	94.1176	98.0392	121.569	105.882	96.0784	94.1176	100	101.961	52.9412	76.4706	62.7451	60.7843
	NR2A	100.334	96.99	93.6455	107.023	103.679	100.334	93.6455	90.301	80.2676	70.2341	66.8896	83.612
	NR2B	99.0099	94.0594	91.5842	103.96	94.0594	91.5842	84.1584	86.6337	27.2277	24.7525	37.1287	42.0792
		Glycine
		PBS				dLCN2				LCN2
	Surface NMDARs (%)	#1	#2	#3	#4	#1	#2	#3	#4	#1	#2	#3	#4
	NR1	94.3137	104.118	118.235	92.1569	100	105.882	113.725	92.1569	35.2941	33.3333	39.2157	43.1373
	NR2A	96.9231	103.612	106.99	110.334	110.268	96.8896	93.6455	90.2007	20.0669	33.4448	20.0669	23.4114
	NR2B	104.257	99.2079	91.5842	106.436	87.1287	94.5545	99.5049	91.5842	17.3267	19.802	24.7525	27.2277

## Sheet: Fig 6
Fig. 6C	n=6-11
		dLCN2						LCN2
	LTP (%)	#1	#2	#3	#4	#5	#6	#1	#2	#3	#4	#5	#6	#7	#8	#9	#10	#11
	10 pg/ml	46.6304	40.0526	45.0012	42.7737	33.3313	37.4123	30.86	22.7051	20.0312	22.8038	19.1096	22.976	21.4788
	1 ng/ml	38.8916	37.509	37.8783	38.1917	45.0977	46.9166	12.7079	14.3184	13.673	17.561	18.6802	11.5149	10.7222	8.6598	3.87462	6.90827	9.13229

## Sheet: Fig 7
Fig. 7B	n=4
	GFAP+ astrocytes/mm2 (%)	Co-localized with hM3Dq-mCherry	Not-co-localized with hM3Dq-mCherry		NeuN+ neurons/mm2 (%)	Co-localized with hM3Dq-mCherry	Not-co-localized with hM3Dq-mCherry
	#1	70.9091	34.5455		#1	0	92.3077
	#2	76.3636	21.8182		#2	0	93.3687
	#3	61.8182	25.4545		#3	0	95.4907
	#4	69.0909	40		#4	0	118.833
Fig. 7C	n=5
		Vehicle					CNO (1 mg/kg)					CNO (3 mg/kg)
Training	Latency to enter dark compartment (sec)	#1	#2	#3	#4	#5	#1	#2	#3	#4	#5	#1	#2	#3	#4	#5
	eYFP	57	32	52	58	48	55	42	38	37	44	35	54	48	41	51
	hM3Dq-mCherry	42	50	37	54	42	44	50	47	55	41	48	49	50	57	61
		Vehicle					CNO (1 mg/kg)					CNO (3 mg/kg)
Test	Latency to enter dark compartment (sec)	#1	#2	#3	#4	#5	#1	#2	#3	#4	#5	#1	#2	#3	#4	#5
	eYFP	163	154	174	159	172	161	158	172	166	187	182	172	166	168	158
	hM3Dq-mCherry	182	175	177	162	164	154	166	174	152	170	132	115	121	137	109
Fig. 7D	n=5
		Vehicle					CNO (1 mg/kg)					CNO (3 mg/kg)
	Relative expression of Lcn2 mRNA	#1	#2	#3	#4	#5	#1	#2	#3	#4	#5	#1	#2	#3	#4	#5
	eYFP	1	1.02	1.04	1.1	1.032	1.18	1.12	1.2	1.08	1.04	1.23	1.12	1.09	1.01	1.024
	hM3Dq-mCherry	1.05	1.2	1.15	1.01	1.02	1.32	1.12	1.04	1.23	1.14	3.15	3.04	2.95	2.87	2.79
		Vehicle					CNO (1 mg/kg)					CNO (3 mg/kg)
	Relative expression of Il1b mRNA	#1	#2	#3	#4	#5	#1	#2	#3	#4	#5	#1	#2	#3	#4	#5
	eYFP	1	0.8	0.95	1.05	1.2	1	1.01	1.125	1.054	1.1	1	0.8	0.95	1.05	1.2
	hM3Dq-mCherry	1	1.2	1.1	1	0.5	1.4	1.24	1.15	1.01	1.11	2.4	2.2	1.95	1.85	1.7
		Vehicle					CNO (1 mg/kg)					CNO (3 mg/kg)
	Relative expression of Tnf mRNA	#1	#2	#3	#4	#5	#1	#2	#3	#4	#5	#1	#2	#3	#4	#5
	eYFP	1	1	0.96	1.12	1	1.2	1.15	1.05	1.08	1.14	1.2	1	0.95	1.05	0.8
	hM3Dq-mCherry	1.2	1.2	1.1	1	0.5	1.64	1.15	1.09	1.14	1.2	2.4	2.1	2.6	2.8	2.4
Fig. 7E	n=4
		Vehicle				CNO (1 mg/kg)				CNO (3 mg/kg)
Astrocyte	Relative GFAP intensity	#1	#2	#3	#4	#1	#2	#3	#4	#1	#2	#3	#4
	eYFP	1.08154	1.03089	0.881455	1.00612	0.942899	1.04451	1.04852	1.09648	1.04942	1.10104	1.14435	1.08003
	hM3Dq-mCherry	0.97047	0.947467	1.04597	1.10361	1.17515	1.03475	0.975104	1.07636	1.64477	1.52618	1.3963	1.61311
		Vehicle				CNO (1 mg/kg)				CNO (3 mg/kg)
Astrocyte	Total branch length (mm)	#1	#2	#3	#4	#1	#2	#3	#4	#1	#2	#3	#4
	eYFP	526.327	500.621	480.635	420.125	540.125	516.326	456.375	408.325	415.329	472.325	492.325	508.325
	hM3Dq- mCherry	478.525	512.658	446.527	402.226	586.389	527.326	402.635	507.325	839.522	624.326	755.366	806.326
		Vehicle				CNO (1 mg/kg)				CNO (3 mg/kg)
Astrocyte	Average branch thickness (mm)	#1	#2	#3	#4	#1	#2	#3	#4	#1	#2	#3	#4
	eYFP	5.21277	5.54011	5.13167	5.09198	6.21595	5.52093	4.95418	5.64195	5.1204	5.19394	5.19394	5.34606
	hM3Dq- mCherry	5.50774	5.11695	5.40572	4.75261	5.20093	5.3385	4.89373	5.38729	6.05497	5.55119	6.28946	6.15014
		Vehicle				CNO (1 mg/kg)				CNO (3 mg/kg)
Astrocyte	Number of branches (primary)	#1	#2	#3	#4	#1	#2	#3	#4	#1	#2	#3	#4
	eYFP	30	20	34	28	22	22	43	15	20	28	16	31
	hM3Dq- mCherry	23	55	22	34	46	13	36	35	85	97	97	85
		Vehicle				CNO (1 mg/kg)				CNO (3 mg/kg)
Astrocyte	Number of branches (intermediate)	#1	#2	#3	#4	#1	#2	#3	#4	#1	#2	#3	#4
	eYFP	244	115	363	344	391	120	105	114	126	101	352	163
	hM3Dq- mCherry	120	179	338	145	235	388	270	384	783	985	985	951
		Vehicle				CNO (1 mg/kg)				CNO (3 mg/kg)
Astrocyte	Number of branches (terminal)	#1	#2	#3	#4	#1	#2	#3	#4	#1	#2	#3	#4
	eYFP	410	150	646	471	399	445	463	502	367	334	500	813
	hM3Dq- mCherry	488	423	498	229	572	431	637	554	1462	1661	1661	1595
		Vehicle				CNO (1 mg/kg)				CNO (3 mg/kg)
Microglia	Relative Iba-1 intensity	#1	#2	#3	#4	#1	#2	#3	#4	#1	#2	#3	#4
	eYFP	0.911618	0.998979	1.12917	0.960236	1.16278	0.924817	1.15965	1.04703	0.793016	0.895095	1.11407	1.17607
	hM3Dq-mCherry	0.854571	1.02857	1.19209	0.924762	0.815048	1.14	0.96181	1.08162	1.69895	1.6999	1.69019	1.50848

## Sheet: Fig 8
Fig. 8B	n=10
		Vehicle										L-a-AA										LPS										L-a-AA + LPS
	Alternation (%)	#1	#2	#3	#4	#5	#6	#7	#8	#9	#10	#1	#2	#3	#4	#5	#6	#7	#8	#9	#10	#1	#2	#3	#4	#5	#6	#7	#8	#9	#10	#1	#2	#3	#4	#5	#6	#7	#8	#9	#10
	Baseline	58	60	61	65	58	55	62	64	59	62	60	62	50	62	68	63	60	63	50	62	60	60	64	67	68	60	62	52	64	61	50	62	52	63	64	61	64	58	65	50
	Test	54	58	54	62	61	68	56	62	60	54	60	58	60	63	58	60	52	54	62	55	40	43	40	48	50	50	47	50	54	50	64	58	54	55	58	59	56	54	45	58
		Vehicle										L-a-AA										LPS										L-a-AA + LPS
	Number of entries	#1	#2	#3	#4	#5	#6	#7	#8	#9	#10	#1	#2	#3	#4	#5	#6	#7	#8	#9	#10	#1	#2	#3	#4	#5	#6	#7	#8	#9	#10	#1	#2	#3	#4	#5	#6	#7	#8	#9	#10
	Baseline	58	60	61	65	58	55	62	64	59	62	60	62	50	62	68	63	60	63	50	62	60	60	64	67	68	60	62	52	64	61	50	62	52	63	64	61	64	58	65	50
	Test	54	58	54	62	61	68	56	62	60	54	60	58	60	63	58	60	52	54	62	55	40	43	40	48	50	50	47	50	54	50	64	58	54	55	58	59	56	54	45	58
Fig. 8D	n=5
		Vehicle					L-a-AA					LPS					L-a-AA + LPS
	Latency to enter dark compartment (sec)	#1	#2	#3	#4	#5	#1	#2	#3	#4	#5	#1	#2	#3	#4	#5	#1	#2	#3	#4	#5
	Training	50	40	30	12	50	12	20	30	50	45	53	42	43	44	30	17	17	18	19	50
	Test	250	220	220	235	242	220	240	260	250	201	150	165	135	175	132	210	198	190	185	182
Fig. 8E	n=5
		Vehicle					L-a-AA					LPS					L-a-AA + LPS
	Relative mRNA expression	#1	#2	#3	#4	#5	#1	#2	#3	#4	#5	#1	#2	#3	#4	#5	#1	#2	#3	#4	#5
	Lcn2	0.802711	1.20711	0.990182	1.02314	1.10711	0.886031	1.13599	0.850453	0.957493	1.03599	3.18326	2.47356	3.4551	3.03731	2.67356	1.73482	1.86842	1.87201	1.82508	1.66842
	Il1b	0.974129	0.914796	1.11107	1.02145	1.1148	1.02511	1.13649	1.01621	1.05927	1.03649	2.87337	2.53486	3.35483	2.8921	2.93486	1.76346	1.8336	1.18996	1.49567	1.7336
	Tnf	0.977165	1.039	0.983831	1.01215	1.069	0.792188	1.0405	0.772338	0.968341	0.872338	2.45309	3.18203	3.18938	2.8415	3.29203	1.9143	1.65958	2.09577	1.98988	1.75958
Fig. 8F	n=3-4
Astrocyte	Relative GFAP intensity	Vehicle	L-a-AA	LPS	L-a-AA + LPS
	#1	0.954879	0.855349	1.60571	1.29439
	#2	0.96407	0.948995	1.78077	1.04933
	#3	1.09614	0.948456	2.16385	1.37261
	#4		1.04579	1.72197	1.12329
Astrocyte	Total branch length (mm)	Vehicle	L-a-AA	LPS	L-a-AA + LPS
	#1	420.38	624.254	822.408	635.719
	#2	420.182	567.342	723.814	726.679
	#3	518.766	526.692	924.425	629.558
	#4	515.27	417.878	916.107	535.535
Astrocyte	Average branch thickness (mm)	Vehicle	L-a-AA	LPS	L-a-AA + LPS
	#1	3.70701	2.95875	5.17947	4.75128
	#2	3.79979	4.46064	4.65833	3.84411
	#3	3.19903	3.26753	5.46596	3.79349
	#4	3.37374	3.17154	5.4597	4.46893
		Vehicle				L-a-AA				LPS				L-a-AA + LPS
Astrocyte	Number of branches	#1	#2	#3	#4	#1	#2	#3	#4	#1	#2	#3	#4	#1	#2	#3	#4
	Primary	52	33	3	51	68	52	55	31	108	100	75	65	58	46	50	41
	Intermediate	81	102	27	85	185	117	151	151	566	386	831	476	244	162	143	112
	Terminal	503	414	296	252	744	476	547	576	1591	1443	1742	1488	868	684	658	599
Microglia	Relative Iba-1 intensity	Vehicle	L-a-AA	LPS	L-a-AA + LPS
	#1	1.06087	0.911873	2.86009	1.1455
	#2	0.959746	1.10218	2.50966	1.39966
	#3	1.03637	1.02618	2.12865	1.05807
	#4	0.943014	0.93736	2.41587	1.58857

## Sheet: Fig 9
Fig. 9B	n=5
		eYFP+vehicle					ChR2-eYFP+vehicle					eYFP+L-a-AA					ChR2-eYFP+L-a-AA
	Alternation (%)	#1	#2	#3	#4	#5	#1	#2	#3	#4	#5	#1	#2	#3	#4	#5	#1	#2	#3	#4	#5
	Baseline	64	65	62	64	60	61	68	61	62	60	62	63	61	68	67	68	62	61	58	63
	Day 1	60	62	65	59	56	62	65	59	57	60	62	67	58	59	62	57	62	58	60	61
	Day 2	58	64	62	64	61	60	54	58	62	58	57	62	58	60	61	60	64	58	61	58
	Day 3	62	60	64	63	67	50	51	52	55	57	64	63	66	61	60	60	61	62	58	63
		eYFP+vehicle					ChR2-eYFP+vehicle					eYFP+L-a-AA					ChR2-eYFP+L-a-AA
	Number of entries	#1	#2	#3	#4	#5	#1	#2	#3	#4	#5	#1	#2	#3	#4	#5	#1	#2	#3	#4	#5
	Baseline	18	21	20	16	20	17	20	18	18	16	18	20	15	17	18	20	15	17	18	21
	Day 1	18	20	15	16	17	17	16	18	20	14	16	17	15	18	16	18	15	19	12	16
	Day 2	20	16	18	15	16	21	20	15	18	16	20	16	17	15	18	19	15	20	12	18
	Day 3	18	20	15	16	17	17	16	18	20	14	16	17	15	18	16	18	15	19	12	16
Fig. 9C	n=5
		Vehicle					L-a-AA
	Relative expression of Tnf mRNA	#1	#2	#3	#4	#5	#1	#2	#3	#4	#5
	eYFP	1.0823	1.02	1.2123	0.8568	1.1521	1.1625	1.05336	0.9465	1.1462	1.0852
	ChR2-eYFP	2.4615	2.7255	2.2456	3.212	2.8325	1.2635	1.52243	1.8205	1.3325	2.0213
		Vehicle					L-a-AA
	Relative expression of Il1b mRNA	#1	#2	#3	#4	#5	#1	#2	#3	#4	#5
	eYFP	0.8569	1.23622	1.05253	1.12335	0.97452	1.1633	1.05233	0.86224	0.9262	1.0853
	ChR2-eYFP	2.6231	2.2254	2.4321	2.2321	2.0122	1.563	1.3225	1.83255	1.2633	1.6521
		Vehicle					L-a-AA
	Relative expression of Lcn2 mRNA	#1	#2	#3	#4	#5	#1	#2	#3	#4	#5
	eYFP	0.985	1.0215	1.1325	1.08253	1.20523	1.123	0.8642	1.035	1.1325	0.8654
	ChR2-eYFP	3.20513	3.5214	2.281	2.8625	3.0523	1.5621	1.23254	1.4321	1.6325	2.0125

## Sheet: S1 Fig
S1A Fig	n=9
	Iba-1+ microglia/mm2 (%)	Co-local. with ChR2-eYFP	Not-co-local. with ChR2-eYFP
	#1	0	100
	#2	0	100
	#3	0	100
	#4	0	100
	#5	0	100
	#6	0	100
	#7	0	100
	#8	0	100
	#9	0	100

[truncated: 21 more sheets: S2 Fig, S3 Fig, S4 Fig, S5 Fig, S6 Fig, S7 Fig, S8 Fig, S9 Fig, S10 Fig, S11 Fig, S12 Fig, S14 Fig, S15 Fig, S16 Fig, S17 Fig, S18 Fig, S19 Fig, S20 Fig, S21 Fig, S22 Fig …]
